# Supplementary material for: Evidence for a Novel Gammaherpesvirus as the Putative Agent of Malignant Catarrhal Fever Disease in Roan Antelopes (Hippotragus equinus)
Source: Viruses. 2023 Feb 28;15(3):649. doi: 10.3390/v15030649 (PMC10051647; doi:10.3390/v15030649)
Supplement: Supplementary file 1 [file viruses-15-00649-s001.zip]

Archive with 1 entries (1 files):
- viruses-2182071-supplementary.pdf
